# Supplementary material for: Non-Coding RNA Profile in the Progression of Carotid Atherosclerosis: A Systematic Review
Source: Int J Mol Sci. 2026 Jan 19;27(2):1002. doi: 10.3390/ijms27021002 (PMC12842102; doi:10.3390/ijms27021002)
Supplement: Supplementary file 1 [file ijms-27-01002-s001.zip]

Archive with 1 entries (1 files):
- ijms-4094429-supplementary.pdf
